# Supplementary material for: Low-Frequency Components of the Heart Sound Corresponding to the Fourth Heart Sound Phase, Assessed by Phonocardiography, Correlate with Early Variations in Echocardiographic Indices Related to Diastolic Function
Source: Medicina (Kaunas). 2026 Jul 6;62(7):1300. doi: 10.3390/medicina62071300 (PMC13413805; doi:10.3390/medicina62071300)
Supplement: Supplementary file 1 [file medicina-62-01300-s001.zip]

Archive with 3 entries (3 files):
- Figure S1&S2  07042026.pdf
- Table S1  07042026.pdf
- Table S2 07042026.pdf
